# Supplementary material for: Early-Life Exposure to Perfluoroalkyl Substances (PFAS) and Child Language and Communication Development: A Systematic Review
Source: Int J Environ Res Public Health. 2023 Dec 12;20(24):7170. doi: 10.3390/ijerph20247170 (PMC10742458; doi:10.3390/ijerph20247170)
Supplement: Supplementary file 1 [file ijerph-20-07170-s001.zip]

Archive with 2 entries (1 files):
- ijerph-2713210-supplementary/
- ijerph-2713210-supplementary/ijerph-2713210-conv-supplementary-material.pdf
